# Supplementary material for: Application of Surface-Modified Nanoclay in a Hybrid Adsorption-Ultrafiltration Process for Enhanced Nitrite Ions Removal: Chemometric Approach vs. Machine Learning
Source: Nanomaterials (Basel). 2023 Feb 10;13(4):697. doi: 10.3390/nano13040697 (PMC9963183; doi:10.3390/nano13040697)
Supplement: Supplementary file 1 [file nanomaterials-13-00697-s001.zip]

Archive with 1 entries (1 files):
- nanomaterials-2200985-supplementary.pdf
